# Supplementary material for: Efficacy of Ion-Channel Inhibitors Amantadine, Memantine and Rimantadine for the Treatment of SARS-CoV-2 In Vitro
Source: Viruses. 2021 Oct 15;13(10):2082. doi: 10.3390/v13102082 (PMC8537953; doi:10.3390/v13102082)
Supplement: Supplementary file 1 [file viruses-13-02082-s001.zip]

Archive with 1 entries (1 files):
- viruses-1383252-supplementary.pdf
